# Supplementary material for: Cuticular Hydrocarbons of Orchid Bees Males: Interspecific and Chemotaxonomy Variation
Source: PLoS One. 2015 Dec 29;10(12):e0145070. doi: 10.1371/journal.pone.0145070 (PMC4694643; doi:10.1371/journal.pone.0145070)
Supplement: S1 Table — (XLSX) [file pone.0145070.s001.xlsx]

## Sheet: Ef. atlantica
R.T	Compound	M972
12813	Nonadecane	0.05							0.00377217
16439	(Z)-9-henicosene	0.15							0
16721	Henicosane	0.04							0.0231943
18537	Docosane	0.41							0.0556229
20266	Tricosane	0.5							0.0673149
21919	Tetracosane	0.14							1.17092
23099	(Z)-9-pentacosene	0.5							1.26867
23217	(Z)-7-pentacosene	0.17							8.29476
23540	Pentacosane	9.43							2.79103
24648	(Z)-9-hexacosene	0.39							3.01327
25028	Hexacosane	0.34							51.9589
26200	(Z)-9-heptacosene	16.92							1.76684
26273	(Z)-7-heptacosene	1.34							12.3267
26539	Heptacosane	11.46							0.270947
27581	(Z)-9-octacosene	0.91							1.52271
27909	Octacosane	0.2							0.390036
28510	Nonacosene1	0.06							4.7372
29046	(Z)-9-nonacosene	23.27							0.213432
29098	(Z)-7-nonacosene	0.66							0.227186
29295	Nonacosane	4.61							0.321006
30305	(Z)-9-triacontene	0.23							3.96239
30591	Triacontane	0.06							0.0757005
31444	Me	0.2							0.48513
31606	(Z)-9-hentriacontene	1.34							0.0308502
31709	(Z)-7-hentriacontene	0.22							0.179033
31874	Hentriacontane	1.2							0.373249
34080	(Z)-9-tritriacontene	0.11							3.05463
34310	Tritriacontane	0.08							0.070986
		74.99							0.611719
									0.732831

## Sheet: Ef. surinamensis
R.T	Compound	M312
15171	Icosane	0.01
18888	Docosane	0.02
20616	Tricosane	0.29
22268	Tetracosane	0.1
23460	(Z)-9-pentacosene	2.02
23575	(Z)-7-pentacosene	0.31
23879	Pentacosane	9.05
25005	(Z)-9-Hexacosene	1.25
25380	Hexacosane	0.18
26602	(Z)-11-heptacosene	50.35
26649	(Z)-9-heptacosene	1.89
26775	(Z)-7-heptacosene	0.13
26863	Heptacosane	4.55
27932	(Z)-9-octacosene	0.59
28256	Octacosane	0.08
28947	Nonacosene1	0.07
29359	(Z)-9-nonacosene	15.67
29436	(Z)7-nonacosene	0.67
29626	Nonacosane	2.1
30655	(Z)-9-triacontene	0.18
30938	Triacontane	0.09
31348	me-C27	0.25
31968	(Z)-9-hentriacontene	5.13
32080	(Z)-7-hentriacontene	0.17
32220	Hentriacontane	2.23
33450	Dotriacontane	0.04
34432	(Z)-9-tritriacontene	0.36
34660	Triteiacontane	0.25
		98.03

## Sheet: Eg. cordata
R.T	Compound	M373	M363	M446	M358	M360	M256	M501	M530	M534	M523	M524	M426	M398	M400	M127	M121	M659	M118	M163	M607	M608	M207	M203	M01	M09	M616	M629	M632	M17	M246	M630	M89	M97
10200	C18	0	0	0	0	0	0	0	0	0	0	0	0	0	0	0	0.211949	0.21747	0	0	0	0	0	0	0	0	0	0	0	0	0	0	0	0
14304	Icosane	0.262732	0	0	0	0	0	0	0	0	0	0	0	0	0	0	0.278183	0.253715	0	0	0	0	0	0	0.0436745	0	0	0	0	0	0	0	0	0
16210	Henicosane	0.0202102	6.36394	0.0261575	0.0587717	0	0	0	0.289352	0.11633	0.0284333	0.0158376	0	0.155039	0.0639693	0	0.0794807	0	0	0	0.183683	0.0558347	0.452868	0	0.101907	0	0.0986972	0.0697715	0	0	0.0637592	0.176723	0	0
18024	Docosane	0.323363	0	0	0	0	0	0	0.130208	0.0727061	0.0995166	0.0730967	0.0309215	0.103359	0.0319846	0	0.37091	0	0.249182	0	0.0918414	0.111669	0.100637	0	0.0436745	0	0	0	0.0974976	0	0.0255037	0.757384	0.0142857	0
19288	(Z)-9-tricosene	0	0	0.10463	0	0	0	0	0	0	0.184817	0	0.123686	0.180879	0.191908	0	0	0	0	0	0	0	0	0	0	0	0	0	0	0	0.0765111	0	0	0.085034
19525	me-C23	0	0	0	0	0	0	0	1.33102	0	0	0	2.35003	0.0775194	0	0	0	0.634288	0	0	0	0	0	0	0	0	0	0	0	0	0	0	0	0
19756	Tricosane	2.56669	3.54657	2.35417	2.86512	3.44697	1.54917	2.83757	9.31713	8.44845	5.47341	7.40714	5.22573	6.04651	2.68671	4.71058	5.08677	4.00507	3.75331	3.26487	6.99525	6.22557	5.13251	3.3722	2.69326	1.18343	5.64548	2.33735	6.75983	1.95402	4.7947	5.56678	1.95714	2.38095
21401	Tetracosane	0.646726	0.314882	0.235417	0.499559	0.32197	0.236314	0.335477	0.766782	0.523484	0.454933	0.426398	0.41744	0.568475	0.223893	0.332668	0.78156	0.253715	0.825417	0.326487	0.551049	0.670017	0.687689	0.274348	0.291163	0.288642	0.552704	0.401186	0.40624	0.258621	0.382555	0.593285	0.271429	0.226757
22400	3me - tricosane	0.262732	0	0.601622	0.60241	0	0.157542	0.0559128	0	0	0	0	0	0	0	0	0	0	0	0	0.183683	0.293132	0	0	0	0	0	0	0	0	0.14027	0	0	0
22596	(Z)-9-pentacosene	0.323363	0.265164	0.31389	0.10285	0.151515	0.118157	0.0978474	0.477431	0.203577	0.440717	0.280204	0.401979	0.335917	0.255877	0	0.211949	0.181225	0.218035	0.141951	0.19899	0.167504	0.150956	0.125743	0.0436745	0.129889	0.276352	0.279086	0.357491	0.0431034	0.433563	0.277708	0	0.212585
22691	(Z)-7-pentacosene	0	0	0	0	0	0	0	0	0	0	0	0	0.103359	0	0	0	0	0	0	0	0	0	0	0	0	0	0	0	0	0	0	0	0
23012	Pentacosane	13.6621	13.1753	10.2276	15.7655	14.8106	10.3453	12.5944	16.1748	16.7369	16.2923	17.4336	14.2857	14.3411	11.9143	15.9947	14.8496	12.867	13.7362	15.5578	15.9651	16.206	15.8672	13.2716	12.5346	14.7929	16.1271	15.0183	13.4709	16.7098	15.7358	17.8617	15	14.1156
23855	(Z)-3-hexacosene	0	0.198873	0.392362	0	0	0	0	0	0	0	0	0	0	0	0	0	0	0	0	0	0.153546	0	0	0	0	0	0	0	0	0	0	0	0
24390	(Z)-9-hexacosene	0.303153	0.1823	0.653937	0.24978	0	0	0	0.173611	0	0	0	0.278293	0.258398	0.27187	0	0	0.14498	0	0.0993655	0	0	0	0	0	0	0.671141	0.139543	0	0	0.127518	0.227215	0.0285714	0
24502	Hexacosane	0.444624	0.132582	0.10463	0.132236	0	0.118157	0.139782	0.188079	0.159953	0.184817	0.0974623	0.139147	0.180879	0.0959539	0.0798403	0.423897	0.163103	0.373774	0.123497	0.137762	0.139587	0.11741	0.0914495	0.16014	0.101025	0.157916	0.156986	0	0	0.165774	0.239838	0	0
25638	(Z,Z)-7,9-heptacosene	23.6257	13.5731	20.4813	15.9418	13.3333	17.1721	15.5717	23.5677	23.0769	26.2582	21.4904	28.3395	27.5452	15.1287	30.8716	27.9507	27.4737	24.9805	22.6411	21.3378	19.933	26.585	16.5638	11.9814	16.9433	22.3056	23.1641	22.5707	16.5374	17.6613	15.9934	11.9429	16.0289
25715	(Z)-5-heptacosene	0.505255	0.66291	4.99608	0.969733	0.32197	0.748326	2.13866	0.853588	0.756144	0.838783	0.328935	0	0.749354	1.37534	0.239521	0.543118	0.43494	0.996729	0.894289	1.60722	0.85148	0.888963	0.262917	0.349396	0.519555	1.51994	0	0	0.574713	0	0.732138	0.0714286	0.510204
25971	Heptacosane	3.13258	2.43619	2.40649	2.63003	2.89773	2.56006	3.18703	3.38542	2.67559	3.05658	2.87514	3.40136	2.55814	2.86263	2.95409	2.74209	3.35266	2.52297	3.05194	3.5512	3.40592	2.9688	2.26337	2.64959	2.79983	2.98066	3.68045	2.40494	3.62069	0.790615	4.93562	3.38571	2.97619
27040	(Z,Z)-Octacosadiene	1.37429	1.22638	1.02014	1.91008	1.28788	1.35224	1.71932	2.03993	1.43958	1.0236	0.901527	1.6543	1.39535	0.89557	0.998004	1.12598	1.10547	1.30821	1.4479	1.69907	1.78671	1.44247	1.246	1.4267	1.169	0.33557	1.56986	1.13747	1.27874	1.87452	1.74198	1.11429	1.04875
27381	Octacosane	0	0	0	0	0	0	0	0	0	0	0	0	0	0	0	0	0	0	0	0	0	0	0	0	0	0	0	0	0	0	0	0	0
28485	(Z,Z)-7,9-nonacosene	42.9871	50.7458	47.005	48.0018	57.4053	55.9407	44.6044	35.8362	40.221	38.6125	44.1383	35.1268	38.9922	54.134	38.35	39.5284	40.8119	44.2766	45.8927	37.2876	41.7225	36.2462	56.733	58.6548	54.1781	40.4264	43.7642	48.0338	54.569	48.9161	41.2648	58.3	55.7398
28550	(Z,Z)-5,9-nonacosene	0	0.944647	0.470834	2.17455	0	1.44414	4.65474	0	0	0.6824	0	0	0	3.03854	0	0	0	1.02788	1.32014	1.40824	0.823562	0.63737	0	0	0.89479	1.38176	0	0	0	0	0	0	-0.0566893
28742	Nonacosane	4.20372	2.86709	3.47894	3.26183	3.23864	3.269	5.01817	2.64757	2.83554	3.34092	2.50965	4.48361	2.81654	3.48633	3.07385	3.3117	3.80573	3.30167	3.06613	4.57676	3.55946	4.49514	2.90352	4.22187	3.16063	3.33597	4.6398	2.69743	1.22126	3.99133	4.82201	4.24286	3.71315
29755	(Z)-9-triacontene	0.262732	0.248591	0.392362	0.470173	0	0.315085	0.111826	0.159144	0.218118	0.21325	0.21929	0.231911	0.284238	0.319846	0	0	0.271838	0	0	0.520435	0.614182	0	0	0.305721	0.173185	0.197394	0.383743	0	0	0.331548	0.517546	0.157143	0.170068
30049	Triacontane	0.343573	0	0.130787	0.0734646	0	0.0918997	0.139782	0.159144	0.101789	0.0853	0	0	0	0	0	0	0.126858	0	0	0	0	0	0	0.232931	0	0	0	0	0	0.0765111	0	0	0
31052	(Z)-9-hentriacontene	3.69846	2.35333	2.30186	2.8945	2.19697	3.46593	3.92787	2.02546	1.86128	1.77708	1.26701	2.50464	2.68734	2.23893	1.59681	1.43065	2.02972	1.52624	1.53307	2.54095	2.48465	3.17008	2.24051	3.24647	2.82869	3.09909	2.18036	1.36497	2.31322	3.32823	2.89068	2.54286	2.02664
31175	(Z)-7-hentriacontene	0	0.381173	0	0.382016	0	0	0.69891	0	0	0	0	0	0	0	0	0	0	0	0	0	0	0	0	0	0	0	0	0	0	0	1.09821	0	0
31323	Hentriacontane	1.05093	0.381173	2.30186	1.01381	0.587121	1.0109	1.87308	0.477431	0.552567	0.952516	0.536043	1.00495	0.620155	0.783624	0.798403	1.07299	1.23233	0.903286	0.638778	1.16332	0.795645	1.05669	0.651578	0.87349	0.837062	0.888275	1.53497	0.698733	0.91954	0.994644	0.302954	0.971429	0.821995
32554	Dotriacontane	0	0	0	0	0	0	0	0	0	0	0	0	0	0	0	0	0	0	0	0	0	0	0	0	0	0	0	0	0	0	0	0	0
33518	(Z)-9-tritriacontene	0	0	0	0	0	0	0	0	0	0	0	0	0	0	0	0	0.21747	0	0	0	0	0	0	0	0	0	0	0	0	0	0	0	0
33760	Tritriacontane	0	0	0	0	0	0.105028	0.293542	0	0	0	0	0	0	0	0	0	0.416818	0	0	0	0	0	0	0.145582	0	0	0.680272	0	0	0.0892629	0	0	0
34922	Tetratriacontane	0	0	0	0	0	0	0	0	0	0	0	0	0	0	0	0	0	0	0	0	0	0	0	0	0	0	0	0	0	0	0	0	0
36120	Pentatriacontane	0	0	0	0	0	0	0	0	0	0	0	0	0	0	0	0	0	0	0	0	0	0	0	0	0	0	0	0	0	0	0	0	0
37500	Hexatriacontane	0	0	0	0	0	0	0	0	0	0	0	0	0	0	0	0	0	0	0	0	0	0	0	0	0	0	0	0	0	0	0	0	0
		100	100	100	100	100	100	100	100	100	100	100	100	100	100	100	100	100	100	100	100	100	100	100	100	100	100	100	100	100	100	100	100	100

## Sheet: Eg fimbriata
R.T.	Compound	M168		M594		M901		M652		M642		M392		M 460		M 528
20982	Tricosane	20982	0.35	20979	0.64	20975	0.51	20553	0.3	20563	0.35	22150	0.44	20592	0.58	20985	5.56
22635	Tetracosane	22635	0.11	22630	0.16	22626	0.23	22206	0.11	22213	0.14	22301	3.46	22243	0.19	22632	0.34
23823	(Z)-9-Pentacosene	23823	0.07	23818	0.09	23821	0.08	23390	0.02	23399	0.05	23485	0.35	23428	0.19	23821	0.16
24236	Pentacosane	24236	8.08	24228	10.1	24238	10.15	23802	9.93	23808	8.26	23898	9.53	23838	10.77	24227	10.47
25736	Hexacosane	25736	0.09	25735	0.13	25730	0.13	25311	0.09	25322	0.13	25771	1.04	25350	0.18	25734	0.09
26.90	(Z)-9-heptacosene	26900	3.59	26866	7.53	26865	3.01	26438	4.59	26445	4.13	26533	6.5	26481	11.15	26877	16.4
26955	(Z)-7-heptacosene	26955	2.32	26980	6.53	26967	2.53	26548	4.26	26556	4.31	26645	4.77	26622	31.76	26960	0.53
27208	Heptacosane	27208	2.23	27203	2.71	27199	3.11	26782	3.02	26789	3.11	26877	2.35	26821	4.15	27201	1.6
28297	(Z)-9-octacosane	28297	0.5	28291	0.82	28289	1	27867	0.66	27875	0.75	27964	0.92	27903	0.15	28291	0.66
29733	(Z)-9-nonacosene	29733	23.08	29725	34.18	29743	33.07	29298	38.45	29298	30.07	29395	32.15	29294	4.8	29706	25.17
29801	(Z)-7-nonacosene	29801	2.43	29801	4.9	29808	3.98	29377	4.98	29380	4.38	29474	4.75	29401	4.84	29805	0.18
29979	Nonacosane	29979	2	29979	2.48	29978	3.54	29561	3.35	29566	3.4	29656	2.33	29595	5.12	29975	1.31
31004	(Z)-9-Triacontene	31004	0.28	31008	0.23	31000	0.71	30580	0.56	30593	0.17	30684	0.2	0		31007	0.23
31281	Triacontane	31281	0.06	31286	0.05	31277	0.12	30869	0.07	30878	0.14	30973	2.41	30912	0.14	31287	0.03
32202	(Z)-9-hentriacontene	32202	1.1	32201	1.22	32198	1.99	31775	1.78	31786	2.07	31879	1.91	31847	0.45
32304	(Z)-7-hentriacontene	32304	1.53	32305	1.68	32306	3.68	31888	2.24	31894	1.62	31988	2.27	31926	0.46	32308	1.45
32559	Hentriacontene	32559	0.37	32563	0.73	32556	0.96	32150	0.9	32157	0.92	32248	0.78	32191	2.27	32561	0.36
36887	(Z)-pentatriacontene - 1	36887	1.62									36476	4.28	36221	5.12	36885	0.18

## Sheet: Eg. hemichlora
R.T.	Compound	M584
17444	Heneicosane	0.11
19256	Docosane	0.05
20991	Tricosane	5.48
22634	Tetracosane	0.34
23636	3me - tricosane	0.46
23823	(Z)-9-pentacosene	0.24
24235	Pentacosane	9.3
25371	(Z)-9-hexacosene	0.38
26892	(Z)-9-heptacosene	19.13
26969	(Z)-7-heptacosene	0.38
27202	Heptacosane	1.35
28293	(Z)-9-octacosene	1.21
29731	(Z)-9-nonacosene	30.17
29976	Nonacosane	1.35
31699	me-C27	0.1
32304	(Z)-7-hentriacontene	1.16
32560	Hentriacontane	0.29
		71.5

## Sheet: Eg. ignita
R.T.	Compound	M 158		M58		M165		M283		M110		M116		M544		M577		M 579		M 588		M422		M421		M443		M402		M367		M374		M510		M496		M 352		M 384
20.23	Tricosane	20634	0.77	20617	0.56	20633	0.5	20628	0.97	19682	0.24	20658	0.68	20532	0.52	20530	0.4	19687	0.39	19687	0.32	20589	1.28	20586	0.74	20592	0.86	20648	0.4	20648	0.49	20646	0.57	20571	0.69	20522	0.57	20634	3.86	20642	0.67
22.27	Tetracosane	22286	0.17	22269	0.15	22284	0.12	22278	0.2	21331	0.08	22313	3.53	22183	0.12	22182	0.1	21336	0.11	21336	0.09	22242	0.26	22239	0.16	22244	0.18	22301	0.19	22299	0.89	22301	4.26	22221	0.19	22172	0.13	22283	0.4	22298	2.87
23.46	(Z)-9-pentacosene	23472	0.4	23455	0.1	23471	0.15	23466	0.28	22500	0.02	23496	0.09	23367	0.08	23366	0.04	22505	0.03	22508	0.06	23426	0.82	23424	0.22	23429	0.67	23487	0.27	23487	0.27	23486	0.85	23406	0.07	23356	0.03	23469	0.1	23481	0.25
23.58	(Z)-7-pentacosene	23591	0.05	23573	0.03	23587	0.02	23584	0.03													23548	0.05	23544	0.03	23546	0.07			23603	0.05	23598	0.11	23522	0.02					23594	0.08
23.88	Pentacosane	23879	5.04	23865	5.71	23877	4.08	23889	7.07	22918	4.63	23901	5.69	23776	5.63	23770	5.15	22924	5.77	22925	5.21	23832	9.2	23827	6.44	23838	7.4	23892	4.33	23891	3.49	23887	4.67	23819	6.9	23765	6.99	23877	12.19	23887	5.81
25017	(Z)-9-hexacosene	25019	0.16	25002	0.12	25016	0.16	25012	0.33	24043	0.08	25038	0.23	24915	0.14	24912	0.09	24048	0.16	24050	0.1	24973	0.4	24972	0.25	24978	0.95	25033	0.2	25034	0.24	25026	0.23	24955	0.2	24906	0.37	25016	0.29	25025	0.26
25.38	Hexacosane	25393	0.08	25376	0.08	25392	0.08	25387	0.13	24431	0.06	25422	3.2	25290	0.07	25288	0.07	24436	0.08	24436	0.08	25350	0.21	25348	0.13	25352	0.13	25407	0.16	25410	0.86	25410	3.81	25331	0.14	25281	0.07	25391	0.11	25406	2.57
26.54	(Z)-9-heptacosene	26524	8.76	26508	7.69	26527	9.21	26544	12.52	25540	5.87	26542	7.54	26423	9.2	26411	6.36	25551	10.48	25547	7.49	26478	18.31	26474	14.36	26504	30.75	26534	8.82	26542	10.89	26534	9.09	26462	10.77	26424	26.42	26526	26.79	26534	10.4
26.62	(Z)-7-heptacosene	26629	1.13	26614	1.4	26621	0.98	26628	2.02	25647	1.26	26653	1.03	26523	1.02	26518	1.06	25653	1.08	25656	1.58	26576	3.95	26577	1.96	26545	1.54	26642	1.76	26600	0.86	26642	3.12	26560	1.54	26525	0.57	26620	0.21	26638	2.35
26.86	Heptacosane	26863	1.87	26848	2.18	26862	2	26868	3.41	25894	2.17	26886	1.95	26759	2.47	26755	2.06	25900	2.52	25901	2.61	26816	5.93	26814	3.02	26821	2.89	26876	1.9	26877	1.32	26874	2.08	26800	3.76	26748	2.27	26858	1.87	26872	2.34
27.95	(Z)-9-octacosene	27952	1.57	27935	1.77	27950	1.51	27953	1.74	26967	1.13	27975	1.67	27848	1.39	27842	1.33			26973	1.32	27904	2.9	27901	2.32	27906	1.37	27966	1.07	28023	1.59					27833	1.48	27945	1.01	27960	1.76
29.43	(Z)-9-nonacosene	29395	35.98	29388	42.54	29393	34.1	29438	36.79	28401	34.45	29401	30.3	29289	40.83	29271	44.84	28420	49.9	28413	40.97	29415	1.76	29326	37.63	29320	24.17	29392	25.46	29377	16.43	29382	30.44	29350	39.17	29261	40.72	29356	35.3	29405	37.11
29.64	Nonacosane	29642	1.46	29626	1.27	29638	1.27	29649	2.54	28663	1.25	29663	1.16	29538	1.8	29532	1.23	28669	1.43	28670	1.61	29594	4.01	29591	2.5	29595	1.56	29655	1.24	29654	0.97	29650	1.38	29580	2.58	29524	1.1	29633	2.18	29650	1.58
30.66	(Z)-9-triacontene	30670	0.37	30652	0.3	30668	0.28	30667	0.28	29680	0.22	30648	0.5	30563	0.28	30561	0.32	29687	0.22	29688	0.15	30625	0.6	30624	0.43			30680	0.39	30663	0.25	30634	0.35	30605	0.53	30554	0.04	30671	0.15	30680	0.39
30.94	Triacontane	30955	0.06	30937	0.05	30952	0.06	30948	0.08	29978	0.04	30982	2.5	30855	0.07			29978	0.04	29975	0.01	30909	0.2	30907	0.11			30971	0.11	30970	0.64	30967	3.02	30887	0.1	30839	0.02	30947	0.05	30965	2.04
31.75	(Z)-9-hentriacontene					31858	0.04	31753	0.06			31704	0.1															31773	0.03	31786	0.02	31787	0.18	31791	0.06					31770	0.13
31.97	(Z)-7-hentriacontene	31972	2.14	31953	1.97	31970	1.75	31971	2.48	30981	1.42	31996	2.23	31866	1.81	31863	2.62	30986	1.94	30988	2.03	31927	4.44	31925	3.38	31925	0.61	31986	1.21	31985	0.46	31980	1.73	31907	3.77	31852	0.48	31968	1.43	31981	2.51
32.22	Hentriacontane	32233	0.55	32212	0.39	32230	0.51	32226	1.08	31255	0.38	32254	0.37	32128	0.71	32124	0.56	31258	0.61	31256	0.61	32186	1.77	32185	0.83	32189	0.6	32248	0.52	32248	0.35	32241	0.61	32165	1.31	32115	0.32	32231	0.63	32240	0.77
			60.56		66.31		56.82		72.01		53.3		62.77		66.14		66.23		74.76		64.24		56.09		74.51		73.75		48.06		40.07		66.5		71.8		81.58		86.57		73.89

## Sheet: Eg. liopoda
R.T	Compound	M 580	M 512
17030	Henicosane	0.03	15962	0.05
18848	Docosane	0.02	17434	0.14
20126	(Z)-9-tricosene	0.1	20371	2.53
20381	me C23	5.29	20688	0.08
20576	Tricosane	1.54	20786	0.75
22226	Tetracosane	0.41	22500	46.01
23420	(Z)-9-pentacosene	4.59	22831	0.42
23529	(Z)-7-pentacosene	0.16	23819	0.41
23832	Pentacosane	8.05	23931	0.03
24957	(Z)-9-hexacosene	0.86	25049	0.1
25245	(Z)-7-hexacosene	0.11	25365	0.36
25331	Hexacosane	0.19	25657	0.01
26521	(Z)-9-heptacoseno	23.98	26096	1.34
26578	(Z)-7-heptacosene	0.94	26889	19.03
26801	Heptacosane	2.06	27197	1.04
27885	(Z)-9-octacosene	0.22	28287	0.1
28893	Nonacosene1	0.1	29293	0.05
29278	(Z)-9-nonacosene	5.17	29672	1.72
29377	(Z)-7-nonacosene	0.55	0
29574	Nonacosane	1.61	29969	0.8
30889	Triacontane	0.03	31286	0.03
31294	me-C27	0.26	31697	0.08
31904	(Z)-9-hentriacontene	1.47	32301	0.25
32163	Hentriacontane	0.47	32556	0.18
34375	(Z)-9-tritriacontene	0.14	34764	0.05
34601	Tritriacontane	0.04	0
		58.39		75.56

## Sheet: Eg. nanomelanotricha
R.T.	Compound	A44
21144	Tricosane	3.25	4.77099
23988	(Z)-9-pentacosene	0.48	0.704639
24384	Pentacosane	11.96	17.5573
25232	Hexacosane	0.48	0.704639
27029	(Z)-7-heptacosene	15.6	22.9008
27367	Heptacosane	2.64	3.87551
28457	(Z)-9-octacosene	0.44	0.645919
29853	(Z)-9-nonacosene	25.73	37.7716
30139	Nonacosane	3.62	5.31415
32474	(Z)-9-hentriacontene	1.48	2.17264
32572	(Z)-7-hentriacontene	0.69	1.01292
32729	Hentriacontane	1.47	2.15796
35163	Tritriacontane	0.28	0.411039
		68.12

## Sheet: Eg. pleosticta
T.R.	compound	M 609	M 169		M 1411
18862	Docosane	0.16			19278	0.54
20060	(Z)-9-tricosene	1.11	19120	0.7	20530	1.21
20573	Tricosane	0.46	19686	0.46	21069	0.49
22224	Tetracosane	0.16	21334	0.11	22720	0.15
23483	(Z)-7-pentacosene	0.63	22572	0.33	23990	0.83
23817	Pentacosane	8.37	22925	11.02	24313	9.95
25331	Hexacosane	0.14	24439	0.11	25822	0.13
26448	(Z)-9-heptacosene	2.04	25542	2.04	26947	1.75
26554	(Z)-7-heptacosene	0.95	25660	1.05	27006	1.59
26799	Heptacosane	3.27	25902	5.64	27290	3.97
27885	(Z)-9-nonacosene	0.29	26972	0.53	28375	0.66
29292	(Z)-9-nonacosene	22.85	28381	41.42	29796	32.62
29395	(Z)-7-nonacosene	0.31	28470	0.69	29885	0.34
29573	Nonacosane	1.43	28667	2.56	30059	1.32
30886	Triacontane	0.06			0
31525	(Z,Z)-hentriacontene	0.24			32018	0.26
31909	(Z)-9-hentriacontene	5.77			32398	7.51
32167	Triacontane	0.58	30996	18.53	32645	0.23
33401	Dotriacontane				0
34376	(Z)-9-tritriacontene	0.25	33497	0.28	34857	0.06
34602	Tritriacontane	0.46	33731	0.13	0
		49.53		85.6		63.61

## Sheet: Eg. securigera
R.T.		compound	M653		M658		M355		M368		M583		M457		M119		M 343		M 364		Média	desvio
10193	0.10	Octadecane		0		0		0	11096	0.12		0		0	11078	0.03	11091	0.02	11099	1.64	0.201111	0.510042
14294	0.12	Eicosane					15181	0.01	15203	0.14	15556	0.03	15064	0.01	15090	0.08	15188	0.01	15204	2.05	0.332857	0.702459
18012	0.18	Docosane					18897	0.03	18922	0.19	18454	0.01	18781	0.13	18812	0.32	18904	0.02	18921	2.16	0.408571	0.722484
19741	0.54	Tricosane	20556	0.36	20555	0.14	20625	1.28	20649	0.47	20570	0.54	20588	0.33	20620	0.49	20632	0.63	20646	0.25	0.498889	0.310643
21388	0.35	Tetracosane	22208	0.09	22204	0.03	22277	0.21	22301	0.33	22220	0.18	22240	0.05	22269	0.15	22283	0.14	22303	2.31	0.387778	0.684897
22388	0.15	4me - tetracosane											23243	0.14	22470	0.31	23283	0.01	23259	0.08	0.135	0.111018
22560	0.10	(Z)-9-pentacosene	23392	0.09	23393	0.04	23463	0.08	23487	0.1	23406	0.09	23427	0.05	23273	0.02	23469	0.61	23487	0.08	0.128889	0.171946
22681	0.06	(Z)-7-pentacosene	23510	0.18	23511	0.03			23606	0.07	23525	0.38	23545	0.12	23575	0.16	23588	0.15	23602	0.14	0.15375	0.0972031
23012	11.41	Pentacosane	23800	6.17	23796	4.03	23869	8.55	23894	10.83	23822	9	23833	3.45	23862	7.27	23876	10.21	23889	3.19	6.96667	2.75009
23980	0.10	(Z)-9-hexacosene	24939	0.09		0		0	24917	0.04	24954	0.11		0		0	0	0	24836	0.04	0.0311111	0.0403992
24491	0.35	Hexacosane	25314	0.05	25313	0.05	25310	0.18	25411	0.27	25329	0.13	25349	0.04	25379	0.13	25390	0.08	25330	0.09	0.113333	0.0703957
25428	0.30	4me - hexacosane		0		0	26309	0.06	26336	0.24			26280	0.22	26303	0.03	26316	0.04	26279	0.08	0.08375	0.0883088
25634	12.01	(Z)-9-heptacosene	26448	11.25	26435	4.06	26507	9.74	26533	7.43	26461	8.71	26493	4.99	26504	8.39	26515	8.87	26532	4.72	7.57333	2.33409
25728	3.78	(Z)-7-heptacosene	26555	5.9	26545	1.89	26601	0.66	26643	3.94	26590	13.25	26539	8.42	26617	7.61	26630	7.34	26644	3.22	5.80333	3.64917
25969	3.98	Heptacosane	26782	1.23	26780	1.46	26850	2.17	26878	3.61	26800	3.17	26818	1.04	26847	2.18	26859	2.66	26873	0.76	2.03111	0.930525
27031	0.67	(Z)-9-octacosene	27870	0.5	27868	0.34	27937	1.07	27963	0.63	27885	1.27	27905	0.28	27933	0.59	27944	0.71	27961	0.33	0.635556	0.32049
28495	26.78	(Z)-9-nonacosene	29282	18.34	29289	24.55	29359	40.17	29372	29.34	29325	25.13	29315	9.9	29343	24.3	29363	32.52	29369	10.17	23.8244	9.34571
28554	2.40	(Z)-7-nonacosene	29367	0.86	29371	1.76	29448	2.07	29462	2.65	29399	5.29	29406	0.67	29430	1.61	29448	2.93	29460	0.69	2.05889	1.37758
28741	3.55	Nonacosane	29559	1.49	29560	1.64	29629	3.24	29654	3.37	29579	3.77	29596	0.96	29623	2.13	29639	3.64	29651	0.8	2.33778	1.11247
29703	0.42	(Z)-9-triacontene	30541	0.32	30574	0.52	30034	0.02	30682	0.28	30602	0.29	30584	0.24		0	30667	0.12	30634	0.74	0.281111	0.222133
30037	0.21	Triacontane		0		0	30664	0.15	30972	0.18	30886	0.13	30902	0.06	30939	0.08	30955	0.1	30968	1.69	0.265556	0.506976
30910	1.66	Me	31765	0.1	31775	0.53	31854	0.29	31879	1.08	31791	0.41	31815	0.06	31846	0.24	31855	0.15	31871	0.07	0.325556	0.306272
31041	1.56	(Z)-10-hentriacontene	31888	0.72	31887	1.1	31959	2.08	31986	1.38	31905	1.98	31927	0.43	31957	1.11	31968	1.14	31980	0.47	1.15667	0.555398
31165	0.13	(Z)-9-hentriacontene	31986	0.03	31983	0.05	32085	0.37	32086	0.09	32004	0.15	32032	0.04	32054	0.04	32074	0.13	32079	0.03	0.103333	0.103172
31311	0.92	Hentriacontane	32149	0.56	32150	0.48	32221	1.17	32249	0.89	32166	1.16	32190	0.32		0	32232	1.57	32242	0.31	0.717778	0.480411
32546	0.12	Dotriacontane		0		0		0	33488	0.14	33401	0.04		0	33462	0.03	33471	0.05	33480	1.38	0.182222	0.425592
33745	0.08	Tritriacontane	34588	0.1		0	34669	0.16	34699	0.08	34601	0.11	33628	0.02	34671	0.06	34682	0.15	34676	0.1	0.0866667	0.0505525
34908	0.06	Tetratriacontane		0	34585	0.14		0	35920	0.08		0		0		0	0	0	35894	0.97	0.132222	0.299918
				48.43		42.84		73.76		67.97		75.33		31.97		57.36		74		38.56		15.8674
																						#DIV/0!

[truncated: 7 more sheets: Eg townsendi, El. atleticana, El.cingulata, El. nigrita, El. niveofasciata, Ex. frontalis, Ex. smaragdina]
